# Supplementary material for: The Effect of Pooling on the Detection of the Nucleocapsid Protein of SARS-CoV-2 with Rapid Antigen Tests
Source: Diagnostics (Basel). 2021 Jul 19;11(7):1290. doi: 10.3390/diagnostics11071290 (PMC8303537; doi:10.3390/diagnostics11071290)
Supplement: Supplementary file 1 [file diagnostics-11-01290-s001.zip]

Archive with 1 entries (1 files):
- diagnostics-1295641-supplementary.pdf
